# Supplementary material for: Introduced Populations of an Invasive Tree Have Higher Soluble Sugars but Lower Starch and Cellulose
Source: Front Plant Sci. 2020 Oct 15;11:587414. doi: 10.3389/fpls.2020.587414 (PMC7593253; doi:10.3389/fpls.2020.587414)
Supplement: Supplementary file 2 [file Data_Sheet_1.XLS]

## Sheet:  mass carbon RWP
		unit		g	g	g	g		mg/g	mg/g	mg/g	mg/g	mg/g	mg/g	mg/g	mg/g	mg/g	MPa		mg/g	mg/g	mg/g	mg/g	mg/g	mg/g
								root/shoot	starch concentration			cellolulose cpncentration			soluble sugar concentration			root water potential		fructose concentration			suctose concentration
									leaf	stem	root	leaf	stem	root	leaf	stem	root			leaf	stem	root	leaf	stem	root
date	origin	pop	plant	Stemmass	Leafmass	Abovegroundmass	Rootmass	LRtoS	LF_starch	ST_starch	Root_starch	LF_Cel	ST_Cel	Root_Cel	LF_TSS	ST_TSS	R_TSS	RootWP		LF_fr	STt_Fr	Root_Fr	LF_Suc	ST_Suc	Root_Suc
July	CH	NJ	4	0.0953	0.088	0.1833	0.025	-0.865222	149.292	134.81	224.836	54.976	168.543	80.375	91.071	60.264	41.265	-0.25		24.89	14.894	18.06	45.207	43.803	26.581
July	CH	NJ	5	0.118	0.191	0.309	0.035	-0.94589	140.322	143.522	226.71	105.823	103.061	82.76	106.339	57.386	41.767	-0.1		33.264	10.509	17.98	46.221	29.821	20.942
July	CH	NJ	6	0.1165	0.11	0.2265	0.036	-0.798766	146.512	125.676	221.828	40.051	100.911	74.683	88.479	70.668	32.468	-0.21		23.366	8.456	20.928	46.842	23.748	21.651
July	CH	NJ	10	0.143	0.173	0.316	0.055	-0.759324	143.11	102.856	244.779	193.737	173.346	82.573	116.464	54.876	27.372	-0.12		23.433	14.156	16.997	59.356	32.379	23.155
July	CH	HF	27	0.103	0.152	0.255	0.016	-1.20242	146.901	144.806	194.581	129.335	147.707	88.534	104.841	38.262	40.733	-0.22		27.659	14.91	19.304	54.896	38.275	19.206
July	CH	HF	28	0.095	0.095	0.19	0.021	-0.956534	110.751	149.61	194.602	231.571	150.254	82.8	109.963	50.592	46.508	-0.1		22.642	16.124	21.234	59.617	29.307	19.43
July	CH	HF	30	0.1152	0.093	0.2082	0.021	-0.996261	192.668	165.865	229.892	46.988	191.098	96.087	86.668	59.107	36.342	-0.14		29.29	18.287	26.973	65.156	36.117	13.556
July	CH	HF	33	0.1246	0.126	0.2506	0.025	-1.00104	166.284	212.956	252.63	82.544	176.955	87.308	109.435	44.044	38.546	-0.17		23.79	21.06	19.239	46.566	29.93	22.344
July	CH	HZ	52	0.092	0.15	0.242	0.021	-1.0616	177.213	179.285	158.202	120.653	116.732	68.432	107.091	28.716	48.666	-0.19		23.65	6.043	18.95	41.082	20.025	15.023
July	CH	HZ	53	0.0889	0.055	0.1439	0.016	-0.953941	174.149	130.152	193.425	169.324	144.143	64.61	99.516	32.706	29.163	-0.09		42.612	16.826	27.197	43.634	22.432	14.498
July	CH	HZ	54	0.028	0.105	0.133	0.024	-0.74364	193.17	144.852	180.351	154.677	120.985	82.003	112.226	48.497	41.471	-0.17		31.903	13.359	18.745	52.627	25.689	18.978
July	CH	HZ	57	0.0764	0.073	0.1494	0.036	-0.618048	153.889	162.996	181.418	67.291	136.393	87.041	121.09	34.682	34.39	-0.15		23.2	6.784	21.613	74.056	18.177	15.901
July	CH	WX	88	0.061	0.094	0.155	0.029	-0.727934	183.825	231.985	282.095	207.389	160.741	87.408	144.638	56.474	32.717	-0.1		34.14	13.533	16.325	73.438	47.445	17.12
July	CH	WX	90	0.079	0.12	0.199	0.015	-1.12276	154.8	187.478	268.364	167.278	130.526	84.258	91.512	52.18	39.707	-0.05		28.508	14.595	13.226	55.913	31.661	16.204
July	CH	WX	91	0.099	0.101	0.2	0.02	-1	137.109	151.498	227.04	152.386	130.994	87.634	78.672	40.411	33.979	-0.2		22.275	12.464	21.87	71.45	25.634	13.796
July	CH	WX	92	0.0903	0.152	0.2423	0.056	-0.636165	163.195	147.241	229.181	259.563	130.643	90.5	112.195	40.534	38.345	-0.24		34.55	10.593	23.559	51.313	26.813	12.84
July	US	GA1	13	0.179	0.156	0.335	0.04	-0.922985	131.44	117.303	150.063	43.518	119.824	85.146	128.858	63.434	51.896	-0.15		53.054	19.907	12.908	91.659	31.71	16.285
July	US	GA1	17	0.115	0.147	0.262	0.053	-0.694025	145.21	110.703	185.171	34.578	112.767	64.877	138.179	77.721	49.768	-0.12		27.587	19.765	20.536	87.191	23.545	18.221
July	US	GA1	18	0.1045	0.142	0.2465	0.044	-0.748364	139.709	125.521	187.61	59.168	141.85	73.053	146.83	70.232	61.003	-0.18		47.678	25.455	14.298	68.323	37.883	23.849
July	US	GA1	20	0.1144	0.214	0.3284	0.03	-1.03928	147.255	145.108	154.536	83.092	95.578	89.94	150.011	83.577	54.777	-0.2		39.501	28.719	25.877	74.37	38.64	28.683
July	US	GA3	40	0.164	0.218	0.382	0.052	-0.86606	159.287	185.409	133.203	39.777	115.77	67.044	149.87	70.879	46.293	-0.19		32.582	20.6	19.892	50.456	42.64	25.873
July	US	GA3	41	0.19	0.322	0.512	0.036	-1.15297	93.988	151.065	130.655	137.982	108.113	70.924	125.178	54.982	50.606	-0.25		50.057	13.892	11.929	91.942	44.088	18.785
July	US	GA3	45	0.0876	0.155	0.2426	0.044	-0.741438	172.908	179.097	193.178	65.268	119.192	78.718	169.19	58.075	51.777	-0.2		42.236	17.912	20.372	79.044	37.943	28.887
July	US	GA3	46	0.1246	0.168	0.2926	0.022	-1.12385	130.498	175.745	136.872	45.75	141.691	83.115	137.111	69.163	55.368	-0.1		39.672	19.728	26.927	67.86	43.701	31.081
July	US	LA6	65	0.1079	0.129	0.2369	0.019	-1.09581	101.173	124.984	184.071	60.134	109.429	71.964	181.224	62.589	43.789	-0.24		47.196	20.858	30.957	111.576	37.499	27.184
July	US	LA6	66	0.112	0.146	0.258	0.028	-0.964462	146.79	114.616	155.224	165.371	124.196	69.437	152.2	40.407	28.059	-0.1		27.041	11.693	12.98	63.243	24.19	21.55
July	US	LA6	68	0.0883	0.075	0.1633	0.038	-0.633203	164.345	163.71	156.112	63.866	111.681	64.671	132.617	59.403	41.258	-0.15		37.764	17.011	22.977	62.516	36.681	17.871
July	US	LA6	69	0.106	0.143	0.249	0.032	-0.891049	85.276	131.258	193.59	144.561	124.359	43.244	134.653	41.965	38.755	-0.15		52.533	12.353	12.075	65.766	32.18	12.888
July	US	TX5	76	0.13	0.216	0.346	0.034	-1.0076	119.341	145.758	167.693	109.383	119.306	65.491	119.738	57.348	55.706	-0.25		56.601	14.175	11.876	70.179	30.816	10.99
July	US	TX5	79	0.0851	0.153	0.2381	0.039	-0.785695	156.961	160.907	190.389	60.271	131.424	64.394	124.051	51.335	63.982	-0.2		35.249	16.697	24.114	70.244	33.716	20.873
July	US	TX5	80	0.117	0.206	0.323	0.022	-1.16678	139.322	133.536	178.137	148.597	105.759	63.412	144.132	52.347	36.14	-0.2		31.707	15.073	17.352	45.757	31.926	16.891
July	US	TX5	81	0.1172	0.154	0.2712	0.03	-0.956168	158.678	152.437	190.487	44.72	100.264	67.748	118.813	45.419	41.158	-0.35		41.809	15.078	21.048	66.695	31.094	15.423
Aug	CH	GL	15	0.3121	0.317	0.6291	0.1524	-0.615735	183.991	283.922	182.932	163.142	117.013	96.6376	67.766	78.548	59.999	-0.2		24.053	19.593	8.292	84.263	53.553	29.735
Aug	CH	GL	18	0.2492	0.2473	0.4965	0.1365	-0.560787	187.342	330.155	178.483	130.045	146.327	50.794	68.411	82.513	60.484	-0.3		44.239	24.593	11.545	78.056	63.381	11.568
Aug	CH	GL	19	0.2739	0.2849	0.5588	0.1308	-0.630649	170.345	305.835	218.602	164.852	113.199	68.863	67.311	65.079	60.025	-0.25		14.824	15.302	14.716	55.308	57.603	21.588
Aug	CH	GL	24	0.2477	0.1977	0.4454	0.1357	-0.51617	170.978	265.104	200.727	123.389	114.604	51.828	84.956	69.268	51.565	-0.3		20.447	25.006	14.288	69.454	43.102	51.752
Aug	CH	Hus	38	0.335	0.3524	0.6874	0.1633	-0.624223	228.033	280.163	233.586	106.869	116.976	59.57	78.953	58.913	48.478	-0.3		16.166	29.274	12.494	95.236	65.28	25.67
Aug	CH	Hus	45	0.3085	0.2738	0.5823	0.138	-0.625268	182.011	281.27	227.042	211.559	108.059	74.89	112.74	45.888	63.114	-0.3		40.067	9.892	8.194	92.532	49.112	38.626
Aug	CH	Hus	46	0.3444	0.3731	0.7175	0.1601	-0.651431	210.868	293.789	185.044	165.731	111.27	53.281	78.752	67.819	76.52	-0.3		23.579	16.122	16.493	78.075	66.888	23.99
Aug	CH	Hus	48	0.3481	0.3235	0.6716	0.1428	-0.672382	174.676	302.692	172.34	183.661	101.936	69.215	89.547	76.34	50.873	-0.25		29.489	20.731	11.064	109.253	59.995	23.828
Aug	CH	WX	63	0.2318	0.265	0.4968	0.1444	-0.536614	197.222	302.822	207.274	83.987	112.619	70.621	128.597	60.827	50.167	-0.35		40.912	27.262	16.546	74.405	55.543	29.812
Aug	CH	WX	64	0.3442	0.3695	0.7137	0.1283	-0.745289	172.001	367.255	180.532	105.464	96.112	63.633	53.297	79.854	56.414	-0.3		25.452	13.061	5.61	30.855	72.851	18.867
Aug	CH	WX	67	0.3185	0.283	0.6015	0.1544	-0.590588	184.611	280.52	214.651	107.62	117.064	95.87	82.804	56.538	55.598	-0.35		26.953	12.22	8.996	58.855	74.123	30.29
Aug	CH	WX	71	0.3285	0.3657	0.6942	0.1417	-0.690115	170.636	248.316	196.558	103.372	118.697	65.024	69.655	78.538	49.525	-0.2		17.816	26.847	12.123	82.729	59.337	27.951
Aug	CH	YT	86	0.2586	0.2408	0.4994	0.1521	-0.516319	195.296	329.322	238.802	81.492	143.717	54.253	86.617	98.984	61.453	-0.3		24.233	27.239	16.379	57.343	64.383	17.944
Aug	CH	YT	89	0.3659	0.3146	0.6805	0.1515	-0.652415	130.335	320.424	165.68	110.852	134.428	50.155	127.433	55.245	46.208	-0.3		30.633	11.498	12.27	61.781	78.402	17.254
Aug	CH	YT	92	0.2538	0.2234	0.4772	0.1476	-0.509614	202.796	332.91	179.863	99.226	104.423	75.309	79.745	28.043	40.172	-0.35		19.01	12.163	14.889	53.11	64.657	25.485
Aug	CH	YT	94	0.2552	0.2335	0.4887	0.1255	-0.590399	199.284	290.919	197.222	171.306	106.841	59.199	127.084	79.397	62.656	-0.3		35.738	22.878	12.943	121.407	52.935	23.577
Aug	CH	LiA	109	0.3717	0.3781	0.7498	0.1452	-0.712979	163.131	274.265	192.038	58.519	105.323	87.033	97.214	73.477	44.129	-0.3		31.792	21.46	10.011	112.441	116.193	14.097
Aug	CH	LiA	112	0.3891	0.4087	0.7978	0.1669	-0.679438	169.316	220.406	203.474	54.636	112.441	74.878	76.426	58.83	56.886	-0.4		15.711	18.769	14.458	85.335	84.653	17.972
Aug	CH	LiA	113	0.3392	0.3028	0.642	0.1621	-0.597752	162.837	229.026	216.282	79.598	122.238	61.393	73.947	31.782	55.03	-0.3		19.145	15.956	17.689	48.105	72.554	15.209
Aug	CH	LiA	114	0.3826	0.3797	0.7623	0.1559	-0.68928	164.671	270.665	201.372	98.808	91.91	54.232	141.883	58.574	48.065	-0.3		37.001	20.175	13.327	63.202	53.148	10.169
Aug	CH	GL	131	0.3642	0.5067	0.916	0.1872	-0.68959	225.763	256.294	194.977	109.694	107.697	69.289	51.181	52.464	46.606	-0.4		26.155	15.245	18.503	104.303	82.45	22.674
Aug	CH	GL	136	0.3406	0.4128	0.8351	0.1879	-0.647812	223.1	301.146	215.509	159.114	81.225	65.123	49.696	46.919	64.62	-0.25		28.883	13.009	10.459	61.097	74.702	28.358
Aug	CH	GL	138	0.3325	0.4423	0.8956	0.1905	-0.672219	293.067	336.604	184.248	149.817	94.544	80.236	59.411	30.934	53.297	-0.45		14.186	21.248	13.317	110.096	112.617	53.561
Aug	CH	GL	142	0.3197	0.3647	0.813	0.1654	-0.691555	303.105	301.701	197.439	133.033	93.853	75.055	72.583	52.257	63.575	-0.3		23.691	19.979	9.841	87.449	73.748	28.721
Aug	CH	DW	157	0.3457	0.402	0.7477	0.1611	-0.666632	220.272	252.477	141.537	165.343	119.452	83.191	74.333	55.588	48.623	-0.25		19.258	13.758	9.484	80.42	64.73	14.368
Aug	CH	DW	158	0.2817	0.3442	0.6259	0.1675	-0.57249	204.217	295.036	119.206	108.046	109.385	60.167	78.2	52.46	45.459	-0.3		21.616	16.946	7.59	109.362	78.641	14.258
Aug	CH	DW	166	0.2972	0.3814	0.6786	0.1555	-0.639883	154.776	302.376	186.366	107.176	94.585	83.206	134.845	28.225	40.576	-0.25		41.069	28.003	15.517	85.34	64.637	17.341
Aug	CH	DW	168	0.4389	0.4129	0.8518	0.1764	-0.683839	165.088	168.025	150.026	89.935	147.454	65.204	89.154	47.452	60.582	-0.3		25.745	19.509	8.373	113.263	47.293	18.898
Aug	CH	YS	183	0.2439	0.2249	0.4688	0.1472	-0.50308	199.105	264.35	162.456	76.651	92.912	69.744	114.069	42.563	38.329	-0.3		37.836	17.789	20.122	54.297	38.15	20.258
Aug	CH	YS	184	0.2778	0.2947	0.5725	0.1532	-0.572517	225.307	347.183	204.287	85.247	142.164	65.049	79.533	68.696	67.371	-0.3		28.623	15.334	9.907	84.208	75.31	27.119
Aug	CH	YS	189	0.2336	0.2827	0.5163	0.1445	-0.553034	192.568	277.104	168.018	87.248	122.482	71.58	105.798	69.743	63.563	-0.25		28.858	13.54	17.278	87.634	72.968	29.416
Aug	CH	YS	191	0.2422	0.2925	0.5347	0.1457	-0.564651	205.741	361.841	204.623	60.274	104.308	79.655	73.503	63.171	45.444	-0.3		20.771	16.105	7.9	50.833	93.67	12.336
Aug	US	TX2	2	0.4093	0.4475	0.8117	0.1326	-0.786852	136.658	223.999	156.052	95.586	105.614	58.945	139.955	80.834	92.472	-0.3		27.716	24.812	14.425	146.293	100.014	27.062
Aug	US	TX2	3	0.4223	0.4225	0.7631	0.144	-0.724219	187.364	289.515	183.982	71.335	107.796	66.621	144.318	99.653	85.211	-0.25		48.967	16.321	28.653	123.153	114.579	49.097
Aug	US	TX2	5	0.4533	0.3541	0.6866	0.1375	-0.698401	159.076	278.136	162.045	98.833	111.877	53.271	144.732	98.715	65.075	-0.3		19.709	13.132	22.299	64.162	91.289	38.831
Aug	US	TX2	6	0.4483	0.6818	1.0015	0.1387	-0.858574	184.976	284.341	151.63	108.958	95.308	51.671	113.993	77.478	62.202	-0.25		28.66	22.613	17.056	81.514	79.27	32.23
Aug	US	FL4	25	0.2934	0.3285	0.6219	0.1337	-0.667589	154.619	232.253	179.919	57.41	101.819	48.283	130.124	81.075	79.041	-0.3		47.211	21.634	28.882	122.233	100.376	52.495
Aug	US	FL4	27	0.3552	0.3375	0.6927	0.1452	-0.678579	182.809	275.101	196.441	58.265	93.14	54.09	127.028	105.238	73.805	-0.35		28.265	27.587	22.354	140.728	110.679	33.996
Aug	US	FL4	28	0.3233	0.2993	0.6226	0.1288	-0.684293	173.249	302.361	199.092	91.801	115.944	65.049	137.973	84.913	79.904	-0.3		35.314	18.997	24.205	139.402	91.289	41.867
Aug	US	FL4	36	0.3916	0.3763	0.7679	0.144	-0.726942	192.852	262.414	192.672	85.435	113.76	51.318	124.735	83.21	62.693	-0.4		26.302	16.563	17.917	117.391	82.444	45.078
Aug	US	TX1	50	0.2715	0.3329	0.6044	0.1549	-0.591273	172.579	253.952	188.741	77.606	88.685	43.218	94.035	84.27	65.022	-0.35		29.523	24.412	23.8	81.06	115.675	37.693
Aug	US	TX1	54	0.3541	0.2789	0.633	0.1626	-0.590283	169.949	256.732	174.458	107.746	97.726	56.953	144.805	78.297	80.948	-0.35		33.566	16.567	24.408	168.831	99.362	38.319
Aug	US	TX1	56	0.3624	0.3714	0.7338	0.1426	-0.711458	178.208	276.878	153.833	77.754	109.244	42.458	163.373	81.089	80.887	-0.3		39.175	12.862	24.86	161.427	86.902	54.27
Aug	US	TX1	58	0.4136	0.3682	0.7818	0.1457	-0.729636	181.191	241.776	143.374	113.415	110.597	53.271	141.418	83.661	78.221	-0.35		35.373	24.21	23.142	112.949	110.363	28.069
Aug	US	TX5	76	0.3473	0.3425	0.6898	0.1503	-0.661764	158.24	270.093	194.306	74.807	109.706	49.363	106.825	100.356	64.672	-0.3		32.932	30.763	14.722	120.686	75.326	31.95
Aug	US	TX5	79	0.4822	0.482	0.9642	0.1734	-0.745118	159.965	229.473	166	92.245	105.756	65.543	138.062	94.477	88.204	-0.35		23.557	14.055	19.377	111.594	63.747	41.093
Aug	US	TX5	81	0.4533	0.4289	0.8822	0.1531	-0.760592	170.354	290.417	188.364	110.993	134.742	47.591	151.855	72.429	60.686	-0.35		27.049	15.453	19.946	77.613	64.672	31.252
Aug	US	TX5	83	0.3283	0.358	0.6863	0.1563	-0.642555	177.624	258.997	191.249	93.303	106.878	66.204	178.571	75.617	62.551	-0.25		32.372	15.569	12.393	82.005	72.902	29.689
Aug	US	LA1	103	0.4905	0.422	0.9125	0.171	-0.727237	158.858	255.446	156.964	31.063	130.456	66.207	93.63	40.455	61.268	-0.3		26.64	9.783	13.347	78.808	51.17	23.579
Aug	US	LA1	105	0.4693	0.4087	0.878	0.1841	-0.678441	134.568	291.113	170.645	41.788	98.415	76.436	112.89	62.656	70.966	-0.35		25.828	26.713	18.973	75.37	122.228	47.824
Aug	US	LA1	106	0.3545	0.3384	0.6929	0.1662	-0.62004	157.609	182.397	150.875	46.78	76.67	65.425	61.944	64.375	71.068	-0.25		32.025	11.018	21.449	50.243	57.718	15.704
Aug	US	LA1	108	0.4459	0.4249	0.8708	0.1814	-0.681281	168.351	226.402	133.103	49.974	80.164	63.102	97.307	88.605	87.938	-0.3		21.073	12.841	14.724	83.063	58.563	31.769
Aug	US	AL1	121	0.3817	0.4017	0.7834	0.1582	-0.694777	168.755	311.95	169.664	42.394	115.698	73.74	82.231	69.028	72.25	-0.3		26.11	19.072	13.907	72.217	86.972	25.778
Aug	US	AL1	124	0.5694	0.6621	1.2315	0.1805	-0.833957	151.411	276.726	170.339	34.88	82.047	52.984	170.223	88.704	70.389	-0.4		36.937	13.391	24.175	90.16	133.961	43.43
Aug	US	AL1	127	0.4595	0.4649	0.9244	0.1673	-0.742364	134.305	239.445	183.225	44.75	104.054	83.657	133.277	71.342	73.409	-0.25		29.103	16.524	14.587	162.139	87.169	43.413
Aug	US	AL1	129	0.5022	0.3635	0.8657	0.1501	-0.760987	127.043	205.011	181.344	43.844	110.129	85.582	84.267	65.123	72.271	-0.3		21.655	16.962	13.899	116.759	104.823	61.321
Aug	US	LA5	146	0.3798	0.3325	0.7123	0.152	-0.670819	165.504	308.287	174.288	57.507	115.231	67.243	163.36	95.974	124.292	-0.3		31.92	26.593	11.275	158.943	113.058	35.694
Aug	US	LA5	150	0.3836	0.413	0.7966	0.1658	-0.681656	185.697	296.205	176.238	58.945	95.432	50.339	139.69	68.468	70.162	-0.35		38.514	20.35	19.138	86.949	70.967	38.085
Aug	US	LA5	152	0.335	0.302	0.637	0.1432	-0.648196	158.084	252.797	181.64	49.574	81.225	88.011	132.321	57.485	71.665	-0.3		26.846	16.848	24.943	129.953	82.516	24.665
Aug	US	LA5	153	0.4035	0.418	0.8215	0.1701	-0.683903	164.421	286.029	172.428	86.31	119.421	52.581	153.298	59.769	74.844	-0.35		38.282	13.426	24.032	186.254	81.666	25.075
Aug	US	GA1	169	0.3334	0.3804	0.7138	0.1452	-0.69161	172.682	225.73	187.543	45.282	91.17	62.502	146.607	71.806	61.316	-0.35		47.367	9.907	17.548	73.998	56.049	27.334
Aug	US	GA1	172	0.4424	0.4461	0.8885	0.1667	-0.726722	202.283	271.844	160.79	39.922	97.459	64.512	101.846	59.324	71.004	-0.35		41.688	20.048	23.639	109.581	117.852	48.763
Aug	US	GA1	173	0.3626	0.337	0.6996	0.1521	-0.662721	181.99	243.165	145.541	76.402	123.708	68.719	169.612	90.091	58.134	-0.35		37.542	15.303	21.195	117.259	75.666	30.89
Aug	US	GA1	174	0.3004	0.3684	0.6688	0.1521	-0.643167	205.073	208.691	167.696	51.172	140.382	58.33	154.128	61.82	72.525	-0.35		39.933	12.912	24.598	103.452	60.983	32.704

## Sheet: AMF
date	origin	rep	pop	plant	infection rate	%
Aug	CH	1	GL	13	0.583333	58.3333
Aug	CH	2	GL	22	0.396667	39.6667
Aug	CH	3	GL	42	0.575972	57.5972
Aug	CH	4	GL	17	0.323333	32.3333
Aug	CH	1	Hus	14	0.023973	2.3973
Aug	CH	2	Hus	118	0.733333	73.3333
Aug	CH	3	Hus	26	0.47	47
Aug	CH	4	Hus	41	0.577	57.7
Aug	CH	1	WX	87	0.83	83
Aug	CH	2	WX	89	0.84	84
Aug	CH	3	WX	95	0.662069	66.2069
Aug	CH	4	WX	144	0.75	75
Aug	CH	1	YT	66	0.560403	56.0403
Aug	CH	2	YT	192	0.35	35
Aug	CH	3	YT	164	0.897	89.7
Aug	CH	4	YT	43	0.52	52
Aug	CH	1	LiA	90	0.53333	53.333
Aug	CH	2	LiA	9	0.356667	35.6667
Aug	CH	3	LiA	165	0.87	87
Aug	CH	4	LiA	111	0.123333	12.3333
Aug	CH	1	GL	116	0.196667	19.6667
Aug	CH	2	GL	37	0.39	39
Aug	CH	3	GL	119	0.5	50
Aug	CH	4	GL	140	0.36	36
Aug	CH	1	DW	39	0.566667	56.6667
Aug	CH	2	DW	32	0.333333	33.3333
Aug	CH	3	DW	163	0.393333	39.3333
Aug	CH	4	DW	187	0.333333	33.3333
Aug	CH	1	YS	47	0.753333	75.3333
Aug	CH	2	YS	10	0.453333	45.3333
Aug	CH	3	YS	3	0.36667	36.667
Aug	CH	4	YS	159	0.8767	87.67
Aug	US	1	TX2	4	0.863	86.3
Aug	US	2	TX2	26	0.9	90
Aug	US	3	TX2	8	0.5	50
Aug	US	4	TX2	11	0.04	4
Aug	US	1	FL4	1	0.49	49
Aug	US	2	FL4	176	0.36	36
Aug	US	3	FL4	29	0.763333	76.3333
Aug	US	4	FL4	155	0.183333	18.3333
Aug	US	1	TX1	19	0.76	76
Aug	US	2	TX1	23	0.78	78
Aug	US	3	TX1	30	0.893333	89.3333
Aug	US	4	TX1	93	0.43333	43.333
Aug	US	1	TX5	74	0.924	92.4
Aug	US	2	TX5	75	0.78	78
Aug	US	3	TX5	80	0.6517	65.17
Aug	US	4	TX5	84	0.683333	68.3333
Aug	US	1	LA1	34	0.746667	74.6667
Aug	US	2	LA1	100	0.566667	56.6667
Aug	US	3	LA1	35	0.893333	89.3333
Aug	US	4	LA1	40	0.83	83
Aug	US	1	AL1	122	0.373333	37.3333
Aug	US	2	AL1	16	0.7	70
Aug	US	3	AL1	126	0.52	52
Aug	US	4	AL1	16	0.83	83
Aug	US	1	LA5	145	0.708185	70.8185
Aug	US	2	LA5	148	0.557	55.7
Aug	US	3	LA5	151	0.858657	85.8657
Aug	US	4	LA5	154	0.94	94
Aug	US	1	GA1	171	0.85	85
Aug	US	2	GA1	28	0.7133	71.33
Aug	US	3	GA1	177	0.436667	43.6667
Aug	US	4	GA1	156	0.746667	74.6667
